# Supplementary material for: A Hybrid Model for Cardiac Perfusion: Coupling a Discrete Coronary Arterial Tree Model with a Continuous Porous-Media Flow Model of the Myocardium
Source: Entropy (Basel). 2023 Aug 18;25(8):1229. doi: 10.3390/e25081229 (PMC10453666; doi:10.3390/e25081229)
Supplement: Supplementary file 1 [file entropy-25-01229-s001.zip]

Archive with 1 entries (1 files):
- entropy-2440211-supplementary.mp4
